# Supplementary material for: Annual Prevalence of Opioid Receipt by South Carolina Medicaid-Enrolled Children and Adolescents: 2000–2020
Source: Int J Environ Res Public Health. 2023 Apr 28;20(9):5681. doi: 10.3390/ijerph20095681 (PMC10178489; doi:10.3390/ijerph20095681)
Supplement: Supplementary file 1 [file ijerph-20-05681-s001.zip]

Archive with 1 entries (1 files):
- ijerph-2313368-supplementary.pdf
